# Supplementary material for: Cycloaliphatic Quaternary Ammonium Functionalized Poly(oxindole biphenyl) Based Anion-Exchange Membranes for Water Electrolysis: Stability and Performance
Source: Polymers (Basel). 2023 Dec 28;16(1):99. doi: 10.3390/polym16010099 (PMC10780940; doi:10.3390/polym16010099)
Supplement: Supplementary file 1 [file polymers-16-00099-s001.zip]

Archive with 1 entries (1 files):
- polymers-2791422-supplementary.pdf
